# Supplementary material for: Integrating L-Cys-AuNCs in ZIF-8 with Enhanced Fluorescence and Strengthened Stability for Sensitive Detection of Copper Ions
Source: Molecules. 2024 Dec 20;29(24):6011. doi: 10.3390/molecules29246011 (PMC11677756; doi:10.3390/molecules29246011)
Supplement: Supplementary file 1 [file molecules-29-06011-s001.zip]

Archive with 1 entries (1 files):
- molecules-3345938-supplementary.pdf
